# Supplementary material for: p53-Mediated Radiosensitization of 177Lu-DOTATATE in Neuroblastoma Tumor Spheroids
Source: Biomolecules. 2021 Nov 15;11(11):1695. doi: 10.3390/biom11111695 (PMC8615514; doi:10.3390/biom11111695)
Supplement: Supplementary file 1 [file biomolecules-11-01695-s001.zip]

Archive with 10 entries (8 files):
- biomolecules-1421580-supplementary/
- biomolecules-1421580-supplementary/Supplementary data/
- biomolecules-1421580-supplementary/Supplementary data/FigureS1_HPLC.pdf
- biomolecules-1421580-supplementary/Supplementary data/FigureS2_labeling stability.pdf
- biomolecules-1421580-supplementary/Supplementary data/FigureS3 - XTT + spheroid ctrl_v9.pdf
- biomolecules-1421580-supplementary/Supplementary data/FigureS4_HCT116_v2.pdf
- biomolecules-1421580-supplementary/Supplementary data/FigureS5 - spheroid combination_v3.pdf
- biomolecules-1421580-supplementary/Supplementary data/FigureS6 - western blot quantification_v2.pdf
- biomolecules-1421580-supplementary/Supplementary data/FigureS7-flow cytometry_v4.pdf
- biomolecules-1421580-supplementary/Supplementary data/Supplementary data.pdf
